# Supplementary material for: Chemistry, manufacturing, and controls for live microbial products: addressing classification challenges and enhancing process validation
Source: Front Microbiomes. 2025 Jun 27;4:1569348. doi: 10.3389/frmbi.2025.1569348 (PMC12993586; doi:10.3389/frmbi.2025.1569348)
Supplement: Supplementary file 1 [file Table1.xlsx]

## Sheet: Check
Number	Trial	Number of strains	Organism	Live / Inactivated	Engineered	Treatment / Prevention	Target	Route of administration	Clinical phase	Classification
1	NCT06135974	M	Lactobacillus sp				Infection / Chronic disease	Vaginal	Phase I	LBP
2	NCT05943041	S	Lactobacillus sp				Cancer / Solid tumors	Oral	Phase I	LBP
3	NCT03637803		Enterococcus sp				Cancer / Solid tumors	Oral	Phase I/II	LBP
4	NCT04363372		Bifidobacterium sp				Infection / Chronic disease	Oral	Phase II	LBP
5	NCT03851250	S	Bifidobacterium sp				Infection / Chronic disease	Oral	Phase I	LBP
6	NCT06306014	S	Faecalibacterium sp				Infection / Chronic disease	Oral	Phase I/II	LBP
7	NCT04193904		Enterococcus sp				Cancer / Solid tumors	Oral	Phase I	LBP
8	NCT05107427	S	Enterococcus sp				Cancer / Solid tumors	Oral	Phase II	LBP
9	NCT03934827	S	Enterococcus sp					Oral	Phase I	LBP
10	NCT06450990						Infection / Chronic disease	Vaginal	Phase I/II	LBP
11	NCT05938465	M	Gram -positive lactic acid bacteria				Infection / Chronic disease		Phase I/II	LBP
12	NCT05166746		Lactobacillus sp				Infection / Chronic disease		Phase II	LBP
13	NCT06469385	M	Commensal, clonal, non-pathogenic bacteria				Infection / Chronic disease	Topical	Phase I	LBP
14	NCT04236778	M	Commensal strains				Infection / Chronic disease	Oral	Phase I	LBP
15	NCT03788434	M	Commensal strains				Infection / Chronic disease	Oral	Phase II	LBP
16	NCT06237452	M	Commensal strains				Infection / Chronic disease	Oral	Phase III	LBP
17	NCT04899115	M	Commensal strains					Oral	Phase II	LBP
18	NCT03721107	S						Oral	Phase II	LBP
19	NCT02766023	S	Lactobacillus sp				Infection / Chronic disease	Vaginal	Phase IIb	LBP
20	NCT05003804	M					Infection / Chronic disease		Phase I/II	LBP
21	NCT03450369	S	Propionibacterium sp					Topical	Phase I	LBP
22	NCT05370885	M						Oral	Phase II	LBP
23	NCT03018275	S	Roseomonas sp					Topical	PhaseI/II	LBP
24	NCT05377112	S	Escherichia sp		Y	Prevention	Infection / Chronic disease	Oral	Phase I	LBP
25	NCT04208958	M					Cancer / Solid tumors	Oral	Phase I/II	LBP
26	NCT05277350		Bacteriophage		Y		Infection / Chronic disease	Oral	Phase I	LBP
27	NCT06399419	S	Clostridium secpies				Cancer / Solid tumors	Oral	Phase I	LBP
28	NCT04663139	S	Christensenella sp						Phase I	LBP
29	NCT04909723	S			Y			Oral	Phase I/II	LBP
30	NCT04913272	M						Oral	Phase II	LBP
31	NCT05818306	M	Akkermansia sp / Parabacteriodes sp				Infection / Chronic disease	Oral	Phase I	LBP
32	NCT05877430	S					Cancer / Solid tumors	Oral	Phase I/II	LBP
33	NCT05022212	S	Lactobacillus sp				Infection / Chronic disease	Vaginal	Phase II	LBP
34	NCT04601402	S	Lactobacillus sp				Cancer / Solid tumors	Oral	Phase I	LBP
35	NCT00922324	M	Lactobacillus sp / Bifidobacterium sp			Prevention	Infection / Chronic disease		Phase I	LBP
36	NCT01954017	M	Lactobacillus sp / Bifidobacterium sp			Prevention	Infection / Chronic disease		Phase I	LBP
37	NCT05650112	M					Infection / Chronic disease	Oral	Phase I	LBP
38	NCT05407389	M						Oral	Phase II/III	LBP
39	NCT06336148	S	Salmonella sp		Y		Cancer / Solid tumors		Phase I	LBP
40	NCT04281992	S	Lactococcus sp		Y		Infection / Chronic disease	Topical	Phase I/II	LBP
41	NCT06111183	S	Lactococcus sp		Y		Infection / Chronic disease	Topical	Phase II	LBP
42	NCT02472769		Lactobacillus sp				Infection / Chronic disease	Oral	Phase II	LBP
43	NCT03978000		Lactobacillus sp				Infection / Chronic disease	Oral	Phase III	LBP
44	NCT05850078							Vaginal		LBP
45	NCT05150639						Infection / Chronic disease	Vaginal		LBP
46	NCT05114031							Vaginal		LBP
47	NCT05354102	M					Cancer / Solid tumors	Oral	Phase I	LBP
48	NCT05865730	S	Akkermansia sp				Cancer / Solid tumors	Oral	Phase II	LBP
49	NCT05608187	S	Lactobacillus sp			Prevention	Infection / Chronic disease	Topical	Phase II	LBP
50	NCT05354050		Anaerobic bacteria				Infection / Chronic disease	Vaginal	Phase I	LBP
51	NCT05752526							Vaginal	Phase I	LBP
52	NCT05378269							Vaginal	PhaseI/II	LBP
53	NCT05367973							Vaginal	PhaseI/II	LBP
54	NCT06668896							Vaginal	Phase I	LBP
55	NCT03692806	S						Oral		LBP
56	NCT04488575	S	Prevotella sp	I			Infection / Chronic disease	Oral	Phase II	LBP
57	NCT03775850	S	Bifidobacterium sp				Cancer / Solid tumors	Oral	Phase I	LBP
58	NCT05666960	S	Lactococcus sp				Infection / Chronic disease	Oral	Phase I	LBP
59	NCT05961592	S	Lactococcus sp		Y		Infection / Chronic disease	Oral	Phase I	LBP
60	NCT05542355	S	Faecalibacterium sp				Infection / Chronic disease	Oral	Phase I	LBP
61	NCT06448572	S	Faecalibacterium sp				Cancer / Solid tumors	Oral	Phase I/II	LBP
62	NCT05136144							Topical	Phase II	LBP
63	NCT06454747						Cancer / Solid tumors	Topical	Phase II	LBP
64	NCT05677113	S	Escherichia sp				Cancer / Solid tumors	Oral	Phase II	LBP
65	NCT03160066	S	Lactobacillus sp					Oral		LBP
66	NCT04042181	S	Bifidobacterium sp					Oral		LBP
67	NCT03116685	S	Oxalobacter sp				Infection / Chronic disease	Oral	Phase III	LBP
68	NCT05118919	S	Lactobacillus sp				Infection / Chronic disease	Oral	Phase I/II	LBP
69	NCT05133076	S	Lactobacillus sp					Oral	Phase II	LBP
70	NCT05084261						Infection / Chronic disease	Oral	Phase I	LBP
71	NCT03234465	S	Lactococcus sp		Y		Infection / Chronic disease	Oral rinsing / topical	Phase II	LBP
72	NCT06355583	M	Intestinal microorganisms				Cancer / Solid tumors	Oral	Phase II	LBP
73	NCT03191864						Infection / Chronic disease	Oral	Phase II	LBP
74	NCT06540391	M	Gut Commensal bacterial strains				Cancer / Solid tumors	Oral		LBP
75	NCT06582264	M	Gut Commensal bacterial strains				Infection / Chronic disease	Oral		LBP
76	NCT03359980	M	Donor derieved Microbiome					solution for rectal administration	Phase II	LBP
77	NCT04150393	M					Cancer / Solid tumors	Oral	Phase I	LBP
78	NCT05764239	S	Escherichia sp		Y		Infection / Chronic disease	Oral	Phase III	LBP
79	NCT04911751	S	Lactobacillus sp				Infection / Chronic disease		Phase II	LBP
80	NCT03751007		Lactococcus sp		Y		Infection / Chronic disease		Phase I/II	LBP
81	NCT03750071		Salmonella sp		Y		Cancer / Solid tumors	Oral	Phase II	LBP
82	NCT03762291		Bifidobacterium sp		Y		Cancer / Solid tumors	Oral	Phase I	LBP
83	NCT04118049	M	Lactobacillus sp				Infection / Chronic disease	Vaginal		LBP
84	NCT04300426	M						Gastroduodenoscope	Phase II	LBP
85	NCT05717946	M	Lactobacillus sp					Oral	Phase II	LBP
86	NCT05079503	S	Lactobacillus sp				Cancer / Solid tumors	Oral		LBP
87	NCT05576961	M	Alisipes sp				Cancer / Solid tumors		Phase I	LBP
88	NCT06156956	M								LBP
89	NCT06107569	M					Infection / Chronic disease	Oral		LBP
90	NCT06560879	S	Lactobacillus sp, Bifidobacterium sp				Infection / Chronic disease	Oral		LBP
91	NCT03829111	S	Clostridium sp				Cancer / Solid tumors		Phase I	LBP
92	NCT04924374	M	Faecalibacterium sp / Bifidobacterium sp / Akkermansia sp / Fusobacterium sp				Cancer / Solid tumors	Oral		LBP
93	NCT05122546	S	Clostridium sp				Cancer / Solid tumors	Oral	Phase I	LBP
94	NCT04988841	M					Cancer / Solid tumors	Enema	Phase II	LBP
95	NCT04598295	M					Infection / Chronic disease	Oral	Phase II	LBP
96	NCT06252831	M					Infection / Chronic disease	Oral	Phase I	LBP
97	NCT05523180	M	Lactobacillus sp				Infection / Chronic disease	Oral		LBP
98	NCT05502913						Cancer / Solid tumors	Oral	Phase II	LBP/FMT
99	NCT04264975						Cancer / Solid tumors			LBP/FMT
100	NCT04577729									LBP/FMT
101	NCT04935684									LBP/FMT
102	NCT03678493									LBP/FMT
103	NCT05421325	S	Klebsiella sp					Subcutaneous injection	Phase II	LBT
104	NCT01562626	S	Bifidobacterium sp		Y		Cancer / Solid tumors	Intravenous	Phase I/II	MVGT
105	NCT04025307		Bifidobacterium sp		Y		Cancer / Solid tumors	Intravenous	Phase I	MVGT
106	NCT03447730		Escherichia sp		Y		Infection / Chronic disease	Intravenous	Phase I	MVGT
107	NCT03516487		Escherichia sp		Y		Infection / Chronic disease	Intravenous	Phase I/II	MVGT
108	NCT04167137		Escherichia sp		Y		Cancer / Solid tumors	Intravenous	Phase I	MVGT
109	NCT02002182		Listeria sp		Y		Cancer / Solid tumors	Intravenous	Phase II	MVGT
110	NCT03190265		Listeria sp		Y		Cancer / Solid tumors	Intravenous	Phase II	MVGT
111	NCT03820076		Staphylococcus sp		Y		Cancer / Solid tumors	Topical	Phase I	MVGT/LBP
112	NCT06181266	S	Salmonella sp		Y			Intravenous	Phase I	MVTG
113	NCT02164461	S	Listeria sp		Y		Cancer / Solid tumors	Intravenous	Phase I	MVTG
114	NCT02399813	S	Listeria sp		Y		Cancer / Solid tumors	Intravenous	Phase II	MVTG
115	NCT02853604	S	Listeria sp		Y		Cancer / Solid tumors	Intravenous	Phase III	MVTG
116	NCT01116245	S	Listeria sp		Y		Cancer / Solid tumors	Intravenous	Phase II	MVTG
117	NCT02325557	S	Listeria sp		Y		Cancer / Solid tumors	Intravenous	Phase I/II	MVTG
118	NCT02386501	S	Listeria sp		Y		Cancer / Solid tumors	Intravenous	Phase I	MVTG
119	NCT03265080	S	Listeria sp		Y		Cancer / Solid tumors	Intravenous	Phase I	MVTG
120	NCT03847519	S	Listeria sp		Y		Cancer / Solid tumors		Phase I/II	MVTG
121	NCT02291055	S	Listeria sp		Y		Cancer / Solid tumors	Intravenous	Phase I/II	MVTG
122	NCT05103345		Salmonella sp		Y		Cancer / Solid tumors	Intratumoral injection	Phase I/II	MVTG
123	NCT04974008	S	Listeria sp		Y		Cancer / Solid tumors	Systemically administered	Phase II	MVTG
124	NCT06336148	S	Salmonella sp				Cancer / Solid tumors	Injection	Phase I	MVTG
125	NCT03711188	S	Mycobacterium sp	I			Cancer / Solid tumors	Intradermal injection	Phase II	MVTG/LBT
126	NCT01559818	S	Mycobacterium sp	I			Cancer / Solid tumors	Intradermal injection	Phase I/II	MVTG/LBT
127	NCT01303172	S	Mycobacterium sp	I			Cancer / Solid tumors	Intradermal injection	Phase II	MVTG/LBT
128	NCT01539824	S	Mycobacterium sp	I			Cancer / Solid tumors		Phase II	MVTG/LBT
129	NCT01308762	S	Mycobacterium sp	I			Cancer / Solid tumors	Intradermal injection	Phase I	MVTG/LBT
130	NCT04137822	S	Mycobacterium sp	I			Cancer / Solid tumors	Intradermal injection		MVTG/LBT
131	NCT03009058	S	Mycobacterium sp	I			Cancer / Solid tumors		Phase I/II	MVTG/LBT
132	NCT04442048	S	Mycobacterium sp	I			Infection / Chronic disease		Phase III	MVTG/LBT
133	NCT05651022	M	Gram-negative bacteria	I			Cancer / Solid tumors	Systemically administered	Phase I	MVTG/LBT
134	NCT05120596	S	Yersinia sp				Cancer / Solid tumors	Intravenous	PhaseI/II	MVTG/LBT
135	NCT06658717									Unknown
136	NCT04349553	M	Salmonella sp		Y		Infection / Chronic disease	Oral	Phase I	Vaccine
137	NCT05409196	M	Shigella sp		Y		Infection / Chronic disease	Oral	Phase I	Vaccine
138	NCT06306014	S	Faecalibacterium sp			Prevention	Infection / Chronic disease	Oral	Phase I/II	Vaccine
139	NCT04049864		Salmonella sp		Y	Prevention	Cancer / Solid tumors	Oral	Phase I	Vaccine
140	NCT03006302		Listeria sp		Y	Prevention	Cancer / Solid tumors	Intravenous	Phase II	Vaccine
141	NCT01675765		Listeria sp		Y	Prevention	Cancer / Solid tumors	Intravenous	Phase I	Vaccine
142	NCT05589597					Prevention	Cancer / Solid tumors	Injection	Phase I/II	Vaccine

## Sheet: Sheet2
	142 LMP clinical trials divided by proposed nomenclature
																					Active	50
																					Completed	68
																					Terminated	20
																					Suspended	3
																					Withdrawn	2
																					Unknown	10
																						153
		Counts	LBP		113
			LBT		1
			MVGT		31
			Vaccine		7
			Unkown		1
					153
		Counts	Injectable		30
			Non-injectable		103
			Unknown		20
					153
		Phase III	11
		Phase II/III	1
		Phase IIb	1
		Phase I/II	26															Phase III	12
		Phase II	40															Phase II	67
		Phase Ib	2															Phase I	53
		Phase I	51															Unkown	21
		Unkown	21
			153															total	153
	Percentages of injectables			0.239669
				Phase I - LBP	36
				Phase I - MVGT	11
				Phase I/II - LBP	12
				Phase I/II - MVGT	12
				Phase Ib - LBP	2
				Phase II - LBP	30
				Phase II - MVGT	8
				Phase II/III - LBP	1
				Phase IIb - LBP	1
				Phase III - LBP	9
				Phase III - MVGT	2
				Unknown - LBP	19
				Unknown - MVGT	1

## Sheet: Summary Clinical Trials 
Number	Trial	Number of strains	Organism	Live / Inactivated	Engineered	Treatment / Prevention	Target	Route of administration	Clinical phase	Classification	Status
1	NCT04988841	M					Cancer / Solid tumors	Enema	Phase II	LBP	RECRUITING
2	NCT03244644	M	Unknown				Infection / Chronic disease	Enema	Phase III	LBP	Completed studies
3	NCT04769895	M	Unknown					Enema	Phase III	LBP	On-going study
4	NCT04300426	M						Gastroduodenoscope	Phase II	LBP	COMPLETED
5	NCT03762291		Bifidobacterium sp		Y		Cancer / Solid tumors	Oral	Phase I	LBP	COMPLETED
6	NCT03750071		Salmonella sp		Y		Cancer / Solid tumors	Oral	Phase II	LBP	UNKNOWN
7	NCT05377112	S	Escherichia sp		Y	Prevention	Infection / Chronic disease	Oral	Phase I	LBP	COMPLETED
8	NCT05277350		Bacteriophage		Y		Infection / Chronic disease	Oral	Phase I	LBP	COMPLETED
9	NCT05961592	S	Lactococcus sp		Y		Infection / Chronic disease	Oral	Phase I	LBP	RECRUITING
10	NCT05764239	S	Escherichia sp		Y		Infection / Chronic disease	Oral	Phase III	LBP	TERMINATED
11	NCT04909723	S			Y			Oral	Phase I/II	LBP	TERMINATED
12	NCT05354102	M					Cancer / Solid tumors	Oral	Phase I	LBP	ACTIVE_NOT_RECRUITING
13	NCT05122546	S	Clostridium sp				Cancer / Solid tumors	Oral	Phase I	LBP	ACTIVE_NOT_RECRUITING
14	NCT05943041	S	Lactobacillus sp				Cancer / Solid tumors	Oral	Phase I	LBP	COMPLETED
15	NCT04601402	S	Lactobacillus sp				Cancer / Solid tumors	Oral	Phase I	LBP	COMPLETED
16	NCT03775850	S	Bifidobacterium sp				Cancer / Solid tumors	Oral	Phase I	LBP	COMPLETED
17	NCT04150393	M					Cancer / Solid tumors	Oral	Phase I	LBP	COMPLETED
18	NCT04208958	M					Cancer / Solid tumors	Oral	Phase I/II	LBP	COMPLETED
19	NCT04924374	M	Faecalibacterium sp / Bifidobacterium sp / Akkermansia sp / Fusobacterium sp				Cancer / Solid tumors	Oral		LBP	COMPLETED
20	NCT06355583	M	Intestinal microorganisms				Cancer / Solid tumors	Oral	Phase II	LBP	NOT_YET_RECRUITING
21	NCT06399419	S	Clostridium secpies				Cancer / Solid tumors	Oral	Phase I	LBP	RECRUITING
22	NCT05877430	S					Cancer / Solid tumors	Oral	Phase I/II	LBP	RECRUITING
23	NCT06448572	S	Faecalibacterium sp				Cancer / Solid tumors	Oral	Phase I/II	LBP	RECRUITING
24	NCT05865730	S	Akkermansia sp				Cancer / Solid tumors	Oral	Phase II	LBP	RECRUITING
25	NCT05677113	S	Escherichia sp				Cancer / Solid tumors	Oral	Phase II	LBP	RECRUITING
26	NCT06540391	M	Gut Commensal bacterial strains				Cancer / Solid tumors	Oral		LBP	RECRUITING
27	NCT04193904		Enterococcus sp				Cancer / Solid tumors	Oral	Phase I	LBP	TERMINATED
28	NCT03637803		Enterococcus sp				Cancer / Solid tumors	Oral	Phase I/II	LBP	TERMINATED
29	NCT05079503	S	Lactobacillus sp				Cancer / Solid tumors	Oral		LBP	UNKNOWN
30	NCT05107427	S	Enterococcus sp				Cancer / Solid tumors	Oral	Phase II	LBP	WITHDRAWN
31	NCT04236778	M	Commensal strains				Infection / Chronic disease	Oral	Phase I	LBP	COMPLETED
32	NCT05818306	M	Akkermansia sp / Parabacteriodes sp				Infection / Chronic disease	Oral	Phase I	LBP	COMPLETED
33	NCT05084261						Infection / Chronic disease	Oral	Phase I	LBP	COMPLETED
34	NCT06252831	M					Infection / Chronic disease	Oral	Phase I	LBP	COMPLETED
35	NCT03788434	M	Commensal strains				Infection / Chronic disease	Oral	Phase II	LBP	COMPLETED
36	NCT03191864						Infection / Chronic disease	Oral	Phase II	LBP	COMPLETED
37	NCT04598295	M					Infection / Chronic disease	Oral	Phase II	LBP	COMPLETED
38	NCT03116685	S	Oxalobacter sp				Infection / Chronic disease	Oral	Phase III	LBP	COMPLETED
39	NCT05523180	M	Lactobacillus sp				Infection / Chronic disease	Oral		LBP	COMPLETED
40	NCT06560879	S	Lactobacillus sp, Bifidobacterium sp				Infection / Chronic disease	Oral		LBP	ENROLLING_BY_INVITATION
41	NCT06107569	M					Infection / Chronic disease	Oral		LBP	NOT_YET_RECRUITING
42	NCT05666960	S	Lactococcus sp				Infection / Chronic disease	Oral	Phase I	LBP	RECRUITING
43	NCT06237452	M	Commensal strains				Infection / Chronic disease	Oral	Phase III	LBP	RECRUITING
44	NCT06582264	M	Gut Commensal bacterial strains				Infection / Chronic disease	Oral		LBP	RECRUITING
45	NCT03851250	S	Bifidobacterium sp				Infection / Chronic disease	Oral	Phase I	LBP	TERMINATED
46	NCT05542355	S	Faecalibacterium sp				Infection / Chronic disease	Oral	Phase I	LBP	TERMINATED
47	NCT04488575	S	Prevotella sp	I			Infection / Chronic disease	Oral	Phase II	LBP	TERMINATED
48	NCT05650112	M					Infection / Chronic disease	Oral	Phase I	LBP	UNKNOWN
49	NCT05118919	S	Lactobacillus sp				Infection / Chronic disease	Oral	Phase I/II	LBP	UNKNOWN
50	NCT04363372		Bifidobacterium sp				Infection / Chronic disease	Oral	Phase II	LBP	WITHDRAWN
51	NCT04899115	M	Commensal strains					Oral	Phase II	LBP	COMPLETED
52	NCT03721107	S						Oral	Phase II	LBP	COMPLETED
53	NCT03692806	S						Oral		LBP	COMPLETED
54	NCT03160066	S	Lactobacillus sp					Oral		LBP	COMPLETED
55	NCT05370885	M						Oral	Phase II	LBP	RECRUITING
56	NCT05133076	S	Lactobacillus sp					Oral	Phase II	LBP	RECRUITING
57	NCT04913272	M						Oral	Phase II	LBP	SUSPENDED
58	NCT05407389	M						Oral	Phase II/III	LBP	SUSPENDED
59	NCT03934827	S	Enterococcus sp					Oral	Phase I	LBP	UNKNOWN
60	NCT05717946	M	Lactobacillus sp					Oral	Phase II	LBP	UNKNOWN
61	NCT04042181	S	Bifidobacterium sp					Oral		LBP	UNKNOWN
62	NCT03978000		Lactobacillus sp				Infection / Chronic disease	Oral	Phase III	LBP	ACTIVE_NOT_RECRUITING
63	NCT02472769		Lactobacillus sp				Infection / Chronic disease	Oral	Phase II	LBP	COMPLETED
64	NCT03817125	M	Unknown				Cancer	Oral administration	Phase Ib	LBP	Completed study
65	NCT03936998	M	Unknown				Infection / Chronic disease	Oral administration	Phase I/II	LBP	On-going study
66	NCT04995653	M	Unknown				Infection / Chronic disease	Oral administration	Phase Ib	LBP	On-going study
67	NCT04944901	S	Lactobacillus sp					Oral administration	Phase I	LBP	Completed study
68	NCT03686202	M	Unknown				Cancer	Oral capsule	Phase III	LBP	On-going study
69	NCT02865616	M	Unknown				Infection / Chronic disease	Oral capsule	Phase I	LBP	Completed
70	NCT03183128	M	Unknown				Infection / Chronic disease	Oral capsule	Phase III	LBP	Completed studies
71	NCT04891965		Bacillus sp				Infection / Chronic disease	Oral capsule	Phase I	LBP	Completed study
72	NCT05153499	M	Unknown				Infection / Chronic disease	Oral capsule	Phase III	LBP	Terminated study
73	NCT01259726	M	Unknown				Infection / Chronic disease	Oral liquid	Phase II	LBP	Completed study, Significant reduction in recurrence of C. difficile infection compared to placebo (5% in optimal dose regimen v 30% in placebo group)
74	NCT03234465	S	Lactococcus sp		Y		Infection / Chronic disease	Oral rinsing / topical	Phase II	LBP	TERMINATED
75	NCT03359980	M	Donor derieved Microbiome					Solution for rectal administration	Phase II	LBP	COMPLETED
76	NCT04281992	S	Lactococcus sp		Y		Infection / Chronic disease	Topical	Phase I/II	LBP	COMPLETED
77	NCT06111183	S	Lactococcus sp		Y		Infection / Chronic disease	Topical	Phase II	LBP	RECRUITING
78	NCT06454747						Cancer / Solid tumors	Topical	Phase II	LBP	RECRUITING
79	NCT06469385	M	Commensal, clonal, non-pathogenic bacteria				Infection / Chronic disease	Topical	Phase I	LBP	RECRUITING
80	NCT05608187	S	Lactobacillus sp			Prevention	Infection / Chronic disease	Topical	Phase II	LBP	TERMINATED
81	NCT05136144							Topical	Phase II	LBP	ACTIVE_NOT_RECRUITING
82	NCT03450369	S	Propionibacterium sp					Topical	Phase I	LBP	COMPLETED
83	NCT03018275	S	Roseomonas sp					Topical	PhaseI/II	LBP	COMPLETED
84	NCT06135974	M	Lactobacillus sp				Infection / Chronic disease	Vaginal	Phase I	LBP	COMPLETED
85	NCT05354050		Anaerobic bacteria				Infection / Chronic disease	Vaginal	Phase I	LBP	COMPLETED
86	NCT05022212	S	Lactobacillus sp				Infection / Chronic disease	Vaginal	Phase II	LBP	COMPLETED
87	NCT02766023	S	Lactobacillus sp				Infection / Chronic disease	Vaginal	Phase IIb	LBP	COMPLETED
88	NCT04118049	M	Lactobacillus sp				Infection / Chronic disease	Vaginal		LBP	COMPLETED
89	NCT06450990						Infection / Chronic disease	Vaginal	Phase I/II	LBP	NOT_YET_RECRUITING
90	NCT05150639						Infection / Chronic disease	Vaginal		LBP	RECRUITING
91	NCT05752526							Vaginal	Phase I	LBP	ACTIVE_NOT_RECRUITING
92	NCT05378269							Vaginal	PhaseI/II	LBP	COMPLETED
93	NCT05367973							Vaginal	PhaseI/II	LBP	COMPLETED
94	NCT05114031							Vaginal		LBP	COMPLETED
95	NCT06668896							Vaginal	Phase I	LBP	NOT_YET_RECRUITING
96	NCT05850078							Vaginal		LBP	RECRUITING
97	NCT03992534	S	Lactobacillus sp				Infection / Chronic disease	Vaginal	Phase I	LBP	Completed study
98	NCT03751007		Lactococcus sp		Y		Infection / Chronic disease		Phase I/II	LBP	COMPLETED
99	NCT03829111	S	Clostridium sp				Cancer / Solid tumors		Phase I	LBP	COMPLETED
100	NCT05576961	M	Alisipes sp				Cancer / Solid tumors		Phase I	LBP	RECRUITING
101	NCT05003804	M					Infection / Chronic disease		Phase I/II	LBP	ACTIVE_NOT_RECRUITING
102	NCT00922324	M	Lactobacillus sp / Bifidobacterium sp			Prevention	Infection / Chronic disease		Phase I	LBP	COMPLETED
103	NCT01954017	M	Lactobacillus sp / Bifidobacterium sp			Prevention	Infection / Chronic disease		Phase I	LBP	COMPLETED
104	NCT04911751	S	Lactobacillus sp				Infection / Chronic disease		Phase II	LBP	COMPLETED
105	NCT05938465	M	Gram -positive lactic acid bacteria				Infection / Chronic disease		Phase I/II	LBP	RECRUITING
106	NCT05166746		Lactobacillus sp				Infection / Chronic disease		Phase II	LBP	RECRUITING
107	NCT04663139	S	Christensenella sp						Phase I	LBP	COMPLETED
108	NCT06156956	M								LBP	RECRUITING
109	NCT05502913						Cancer / Solid tumors	Oral	Phase II	LBP/FMT	RECRUITING
110	NCT04264975						Cancer / Solid tumors			LBP/FMT	UNKNOWN
111	NCT03678493									LBP/FMT	COMPLETED
112	NCT04935684									LBP/FMT	RECRUITING
113	NCT04577729									LBP/FMT	TERMINATED
114	NCT05421325	S	Klebsiella sp					Subcutaneous injection	Phase II	LBT	RECRUITING
115	NCT02002182		Listeria sp		Y		Cancer / Solid tumors	Intravenous	Phase II	MVGT	COMPLETED
116	NCT03190265		Listeria sp		Y		Cancer / Solid tumors	Intravenous	Phase II	MVGT	COMPLETED
117	NCT01562626	S	Bifidobacterium sp		Y		Cancer / Solid tumors	Intravenous	Phase I/II	MVGT	SUSPENDED
118	NCT04025307		Bifidobacterium sp		Y		Cancer / Solid tumors	Intravenous	Phase I	MVGT	TERMINATED
119	NCT04167137		Escherichia sp		Y		Cancer / Solid tumors	Intravenous	Phase I	MVGT	TERMINATED
120	NCT03516487		Escherichia sp		Y		Infection / Chronic disease	Intravenous	Phase I/II	MVGT	COMPLETED
121	NCT03447730		Escherichia sp		Y		Infection / Chronic disease	Intravenous	Phase I	MVGT	TERMINATED
122	NCT03820076		Staphylococcus sp		Y		Cancer / Solid tumors	Topical	Phase I	MVGT/LBP	COMPLETED
123	NCT05103345		Salmonella sp		Y		Cancer / Solid tumors	Intratumoral injection	Phase I/II	MVTG	RECRUITING
124	NCT03265080	S	Listeria sp		Y		Cancer / Solid tumors	Intravenous	Phase I	MVTG	TERMINATED
125	NCT02291055	S	Listeria sp		Y		Cancer / Solid tumors	Intravenous	Phase I/II	MVTG	TERMINATED
126	NCT06181266	S	Salmonella sp		Y			Intravenous	Phase I	MVTG	RECRUITING
127	NCT02164461	S	Listeria sp		Y		Cancer / Solid tumors	Intravenous	Phase I	MVTG	COMPLETED
128	NCT02386501	S	Listeria sp		Y		Cancer / Solid tumors	Intravenous	Phase I	MVTG	COMPLETED
129	NCT02325557	S	Listeria sp		Y		Cancer / Solid tumors	Intravenous	Phase I/II	MVTG	COMPLETED
130	NCT02399813	S	Listeria sp		Y		Cancer / Solid tumors	Intravenous	Phase II	MVTG	COMPLETED
131	NCT01116245	S	Listeria sp		Y		Cancer / Solid tumors	Intravenous	Phase II	MVTG	TERMINATED
132	NCT02853604	S	Listeria sp		Y		Cancer / Solid tumors	Intravenous	Phase III	MVTG	TERMINATED
133	NCT04974008	S	Listeria sp		Y		Cancer / Solid tumors	Systemically administered	Phase II	MVTG	ACTIVE_NOT_RECRUITING
134	NCT03847519	S	Listeria sp		Y		Cancer / Solid tumors		Phase I/II	MVTG	COMPLETED
135	NCT06336148	S	Salmonella sp				Cancer / Solid tumors	Injection	Phase I	MVTG/LBP	RECRUITING
136	NCT01308762	S	Mycobacterium sp	I			Cancer / Solid tumors	Intradermal injection	Phase I	MVTG/LBT	COMPLETED
137	NCT03711188	S	Mycobacterium sp	I			Cancer / Solid tumors	Intradermal injection	Phase II	MVTG/LBT	COMPLETED
138	NCT01303172	S	Mycobacterium sp	I			Cancer / Solid tumors	Intradermal injection	Phase II	MVTG/LBT	COMPLETED
139	NCT04137822	S	Mycobacterium sp	I			Cancer / Solid tumors	Intradermal injection		MVTG/LBT	NO_LONGER_AVAILABLE
140	NCT01559818	S	Mycobacterium sp	I			Cancer / Solid tumors	Intradermal injection	Phase I/II	MVTG/LBT	TERMINATED
141	NCT05120596	S	Yersinia sp				Cancer / Solid tumors	Intravenous	PhaseI/II	MVTG/LBT	RECRUITING
142	NCT05651022	M	Gram-negative bacteria	I			Cancer / Solid tumors	Systemically administered	Phase I	MVTG/LBT	RECRUITING
143	NCT01539824	S	Mycobacterium sp	I			Cancer / Solid tumors		Phase II	MVTG/LBT	COMPLETED
144	NCT03009058	S	Mycobacterium sp	I			Cancer / Solid tumors		Phase I/II	MVTG/LBT	TERMINATED
145	NCT04442048	S	Mycobacterium sp	I			Infection / Chronic disease		Phase III	MVTG/LBT	ACTIVE_NOT_RECRUITING
146	NCT06658717									Unknown	NOT_YET_RECRUITING
147	NCT05589597					Prevention	Cancer / Solid tumors	Injection	Phase I/II	Vaccine	ACTIVE_NOT_RECRUITING
148	NCT01675765		Listeria sp		Y	Prevention	Cancer / Solid tumors	Intravenous	Phase I	Vaccine	COMPLETED
149	NCT03006302		Listeria sp		Y	Prevention	Cancer / Solid tumors	Intravenous	Phase II	Vaccine	COMPLETED
150	NCT04049864		Salmonella sp		Y	Prevention	Cancer / Solid tumors	Oral	Phase I	Vaccine	UNKNOWN
151	NCT04349553	M	Salmonella sp		Y		Infection / Chronic disease	Oral	Phase I	Vaccine	COMPLETED
152	NCT05409196	M	Shigella sp		Y		Infection / Chronic disease	Oral	Phase I	Vaccine	COMPLETED
153	NCT06306014	S	Faecalibacterium sp			Prevention	Infection / Chronic disease	Oral	Phase I/II	Vaccine/LBP	RECRUITING
